# Supplementary material for: Leadership and governance, financing, and coordination and their impact on the operationalization of health interventions in the humanitarian-development nexus in South Sudan
Source: PLoS One. 2025 May 23;20(5):e0312788. doi: 10.1371/journal.pone.0312788 (PMC12101634; doi:10.1371/journal.pone.0312788)
Supplement: S1 File — (ZIP) [file pone.0312788.s001.zip]

Archive with 11 entries (10 files):
- Supporting Information/
- Supporting Information/.DS_Store
- __MACOSX/Supporting Information/._.DS_Store
- Supporting Information/S2 Table.docx
- __MACOSX/Supporting Information/._S2 Table.docx
- Supporting Information/S1 Table.docx
- __MACOSX/Supporting Information/._S1 Table.docx
- Supporting Information/S3 Fig_Timeline of Major Humanitarian and Development Funds in South Sudan.tif
- __MACOSX/Supporting Information/._S3 Fig_Timeline of Major Humanitarian and Development Funds in South Sudan.tif
- Supporting Information/S4 Table.docx
- __MACOSX/Supporting Information/._S4 Table.docx
